# Supplementary material for: Microbial biomanufacturing for space-exploration—what to take and when to make
Source: Nat Commun. 2023 Apr 21;14:2311. doi: 10.1038/s41467-023-37910-1 (PMC10121718; doi:10.1038/s41467-023-37910-1)
Supplement: Supplementary file 2 — Supplementary Dataset 1 [file 41467_2023_37910_MOESM2_ESM.zip]

Archive with 3 entries (3 files):
- inventory material matrix.xlsx
- __MACOSX/._inventory material matrix.xlsx
- Notebook.ipynb
