# Supplementary material for: Microbial biomanufacturing for space-exploration—what to take and when to make
Source: Nat Commun. 2023 Apr 21;14:2311. doi: 10.1038/s41467-023-37910-1 (PMC10121718; doi:10.1038/s41467-023-37910-1)
Supplement: Supplementary file 2 — Supplementary Dataset 1 [file 41467_2023_37910_MOESM2_ESM.zip › Notebook.ipynb]

# %% [markdown]
# Figure 2 (Cargo Inventories)

# %% [markdown]
# Import Stuff

# %% [code]
## Imports
import pandas as pd
import numpy as np
import matplotlib.pyplot as plt
import random
import string
import seaborn as sns
from astropy import units as u
from astropy import constants as c
sns.set_theme(style="white", palette="muted")
%matplotlib inline
from matplotlib import ticker


# %% [markdown]
# Load and Organize Inventory Data

# %% [code]
#Load Data
path = 'inventory material matrix.xlsx'

conversion_factors = pd.read_excel(path, sheet_name='ESM Factors', header=0, index_col='Case')
#multiply relevant columns by s_num where s_num is the number of sorties (i.e. 5400/(num_days per trip))
df1 = pd.read_excel(path, sheet_name='case 1 moon 1 trip')
df2 = pd.read_excel(path, sheet_name='case 2 mars 1 trip')
df3 = pd.read_excel(path, sheet_name='case 3 30 trip 180 days to moon') #
df4 = pd.read_excel(path, sheet_name='case 4 10 trip 540 days to mars') #multiply relevant columns by 10
df5 = pd.read_excel(path, sheet_name='case 5 1 trip 5400 days to mars')
df = pd.concat([df1, df2, df3, df4, df5], keys=(1, 2, 3, 4, 5))

#Clean data
df = df.rename_axis(['Scenario', 'Item #'])
df.reset_index(inplace=True, level = ['Scenario'])
# conversion_factors.columns = conversion_factors.iloc[0, :]
# conversion_factors = conversion_factors.drop('Location and Equivalency Factor Assumptions')
# conversion_factors.reset_index(inplace=True)
# conversion_factors = conversion_factors.transpose().reset_index().drop(0)
# conversion_factors.columns = conversion_factors.iloc[0]
# conversion_factors.drop(1, inplace=True)
# conversion_factors.index = conversion_factors.index-1
# conversion_factors.index.name = 'Scenario #'
#Data is now clean (enough) to use

#Define ESM column using a lambda function based on equation 1 from Ho et al. [Towards an Extension...]
df['ESM'] = df.apply(lambda row: conversion_factors['L_Eq'][row.Scenario]*\
                     conversion_factors['S_num'][row.Scenario]*(row['Mass, kg']+\
                     row['Volume, m3']*conversion_factors['V_Eq'][row.Scenario]+\
                     row['Power, watts']*conversion_factors['P_Eq'][row.Scenario]/1000+\
                     row['Cooling, watts']*conversion_factors['C_Eq'][row.Scenario]/1000+\
                     row['Crew time, MMH/yr']*conversion_factors['CT_Eq'][row.Scenario])\
                     , axis=1)


#ESM by 
df['ESM_CrewTime']=df.apply(lambda row: conversion_factors['L_Eq'][row.Scenario]*\
                            conversion_factors['S_num'][row.Scenario]*\
                            (row['Crew time, MMH/yr']*conversion_factors['CT_Eq'][row.Scenario]), axis=1)
#crewtime conversion includes a unit transition from years to hours, requiring a division of approximately 365. please verify
#determine if this meets precision requirements (365.25 is a more accurate approximation
#) and verify that my unit conversion is correct.
df['ESM_Mass']=df.apply(lambda row: conversion_factors['L_Eq'][row.Scenario]*\
                        conversion_factors['S_num'][row.Scenario]*\
                        (row['Mass, kg']), axis=1)
df['ESM_Volume']=df.apply(lambda row: conversion_factors['L_Eq'][row.Scenario]*\
                        conversion_factors['S_num'][row.Scenario]*\
                        (row['Volume, m3']*conversion_factors['V_Eq'][row.Scenario]), axis=1)
df['ESM_Power']=df.apply(lambda row: conversion_factors['L_Eq'][row.Scenario]*\
                        conversion_factors['S_num'][row.Scenario]*\
                        (row['Power, watts']*conversion_factors['P_Eq'][row.Scenario]/1000), axis=1)
#conversion requires a division by 1000 for unit correction; please verify
df['ESM_Cooling']=df.apply(lambda row: conversion_factors['L_Eq'][row.Scenario]*\
                        conversion_factors['S_num'][row.Scenario]*\
                        (row['Cooling, watts']*conversion_factors['C_Eq'][row.Scenario]/1000), axis=1)
#same as above


df['Mass_StructuralMetal']=df.apply(lambda row: conversion_factors['S_num'][row.Scenario]*row['Mass, kg']*row['fraction Structural Metal'], axis=1)
df['Mass_Plastic']=df.apply(lambda row: conversion_factors['S_num'][row.Scenario]*row['Mass, kg']*row['fraction Plastic'], axis=1)
df['Mass_Electronics']=df.apply(lambda row: conversion_factors['S_num'][row.Scenario]*row['Mass, kg']*row['fraction Electronics'], axis=1)
df['Mass_Fabric']=df.apply(lambda row: conversion_factors['S_num'][row.Scenario]*row['Mass, kg']*row['fraction Fabric'], axis=1)
df['Mass_Glass']=df.apply(lambda row: conversion_factors['S_num'][row.Scenario]*row['Mass, kg']*row['fraction Glass'], axis=1)
df['Mass_Rubber']=df.apply(lambda row: conversion_factors['S_num'][row.Scenario]*row['Mass, kg']*row['fraction Rubber'], axis=1)
df['Mass_Ceramics']=df.apply(lambda row: conversion_factors['S_num'][row.Scenario]*row['Mass, kg']*row['fraction Ceramics'], axis=1)
df['Mass_Gas']=df.apply(lambda row: conversion_factors['S_num'][row.Scenario]*row['Mass, kg']*row['fraction Gas'], axis=1)
df['Mass_Biomass']=df.apply(lambda row: conversion_factors['S_num'][row.Scenario]*row['Mass, kg']*row['fraction biomass'], axis=1)
df['Mass_Water']=df.apply(lambda row: conversion_factors['S_num'][row.Scenario]*row['Mass, kg']*row['fraction Water'], axis=1)
df['Mass_Other']=df.apply(lambda row: conversion_factors['S_num'][row.Scenario]*row['Mass, kg']*row['fraction Other'], axis=1)

df['ESM_StructuralMetal']=df.apply(lambda row: row['ESM']*row['fraction Structural Metal'], axis=1)
df['ESM_Plastic']=df.apply(lambda row: row['ESM']*row['fraction Plastic'], axis=1)
df['ESM_Electronics']=df.apply(lambda row: row['ESM']*row['fraction Electronics'], axis=1)
df['ESM_Fabric']=df.apply(lambda row: row['ESM']*row['fraction Fabric'], axis=1)
df['ESM_Glass']=df.apply(lambda row: row['ESM']*row['fraction Glass'], axis=1)
df['ESM_Rubber']=df.apply(lambda row: row['ESM']*row['fraction Rubber'], axis=1)
df['ESM_Ceramics']=df.apply(lambda row: row['ESM']*row['fraction Ceramics'], axis=1)
df['ESM_Gas']=df.apply(lambda row: row['ESM']*row['fraction Gas'], axis=1)
df['ESM_Biomass']=df.apply(lambda row: row['ESM']*row['fraction biomass'], axis=1)
df['ESM_Water2']=df.apply(lambda row: row['ESM']*row['fraction Water'], axis=1)
df['ESM_Other']=df.apply(lambda row: row['ESM']*row['fraction Other'], axis=1)


df['ESM_Air']=df.apply(lambda row: row.ESM if row.System=='Air' else 0, axis=1)
df['ESM_Waste']=df.apply(lambda row: row.ESM if row.System=='Waste' else 0, axis=1)
df['ESM_Water']=df.apply(lambda row: row.ESM if row.System=='Water' else 0, axis=1)
df['ESM_Food']=df.apply(lambda row: row.ESM if row.System=='Food' else 0, axis=1)
df['ESM_Thermal']=df.apply(lambda row: row.ESM if row.System=='Thermal' else 0, axis=1)

#CHECK MY UNIT CONVERSIONS IN CASE I DID SOMETHING WRONG

#Define ESM totals for each scenario to make bar graphs, very janky way to do it but it works
ESM_totals = np.array([df['ESM'][:219].sum(), df['ESM'][219:219*2].sum(), df['ESM'][219*2:219*3].sum(),
                       df['ESM'][219*3:219*4].sum(), df['ESM'][219*4:219*5].sum()])

#Define array containing equivalent-heaviest item in each scenario
ESM_maxima = np.array([df['ESM'][:219].max(), df['ESM'][219:219*2].max(), df['ESM'][219*2:219*3].max(),
                       df['ESM'][219*3:219*4].max(), df['ESM'][219*4:219*5].max()])


# %% [code]
# View Data Frame
df

# %% [code]
# Organize data frame by Scenario
scenario_df = df.groupby('Scenario').sum()
scenario_df

# %% [markdown]
Following cell defines a function to plot stacked bars with a novel meaning: here, the absolute height of each bar represents its value on the numerical axis, and each subsequent bar's height is independent of those that appear before it. (Note that the relative difference in length of each color may be misleading, and must be explicated in the caption.) This allows us to plot logarithmic 1-dimensional categorical data in the form of a bar plot. 
The resulting plot is indeed functionally near-identical to a swarm or strip plot, with the potential aesthetic advantage that it fills more space on the canvas and the functional difference that it may be more confusing to the reader as follows an unconventional protocol for stacking bars (which tend to be stacked according to relative heights in linear scale, or via percentage independent of scale).
Read docstring for more details on input parameters. Explanation of how function works on request.

# %% [markdown]
# Create Custom Bar Plot Function

# %% [code]
def stacked_bar(x_arr, y_arr, ax, colors, labels, hbar=True, stack=False, percent = False, **kwargs):
    '''
    this function takes in two np arrays and creates a stacked bar plot where the edge of each bar represents the
    corresponding value, as well as a dictionary mapping the scenario/system/element variables to colors, and another
    dictionary to map said variables to labels.
    
    x_arr: 1-dimensional np array of shape (n, ), where n is the number of categorical variables (scenarios)
    y_arr: 2-dimensional np array of shape (m, n), where m is the number of subsystems, systems, or elements
    colors: dictionary mapping the indices of y_r to matplotlib color values
    ax: matplotlib.axes object on which to plot the stacked bar
    hbar: bool, determines if plots are horizontal or vertical
    '''
    sums = np.sum(y_arr,0)
    for i, x in enumerate(x_arr):
        if percent == True:
            var1 = sums[i]
        else:
            var1 = 1
        sorted_y_arr = sorted(y_arr[:, i], reverse=True)
        sorted_y_arr_pos = [index for index, num in sorted(enumerate(y_arr[:, i]), key=lambda x: x[-1], reverse=True)]
        bottom = 0
        for j, y in enumerate(sorted_y_arr):
            if hbar:
                if i==(len(x_arr)-1):
                    ax.barh(x, y, color=colors[sorted_y_arr_pos[j]], label=labels[sorted_y_arr_pos[j]], **kwargs)
                else:
                    ax.barh(x, y, color=colors[sorted_y_arr_pos[j]], **kwargs)
            else:
                y = y/var1
                if i==0:
                    ax.bar(x, y, color=colors[sorted_y_arr_pos[j]], label=labels[sorted_y_arr_pos[j]], **kwargs, bottom=bottom)
                else:
                    ax.bar(x, y, color=colors[sorted_y_arr_pos[j]], **kwargs, bottom = bottom)
            if stack:
                bottom = y + bottom
            else:
                bottom = 0
            # print(j,y)
    return ax


# %% [markdown]
The following cell breaks down ESM by component (e.g. Mass, Volume) using the stacked bar function defined above.

# %% [markdown]
The following cell makes a plot breaking ESM down by system.

# %% [markdown]
The next cell breaks ESM down by element. Note the larger dictionary required for the colormap.

# %% [markdown]
Below cell combines all stacked bars on one figure with three rows of subplots such that the x axis, representing ESM, is shared. Update the dictionaries encoding color as you wish. Use fig.supylabel() if you want to switch the y labels so that they're shared.

# %% [markdown]
# Plot SI Figure

# %% [markdown]
Alternative representation of above using vertical bars.

# %% [code]
fig, axes = plt.subplots(figsize=(10, 5), ncols=2, constrained_layout=True)

ESM_array = np.array(scenario_df[['ESM_Mass', 'ESM_Volume', 'ESM_Power', 'ESM_Cooling', 'ESM_CrewTime']].transpose())
# colors = {0:'#D773A2', 1:'#07BB9C', 2:'#FFD743', 3:'#A06AB4', 4:'#FBE5C0'}
colors = {0:'#c2e699',1:'#78c679',2:'#31a354',3:'#006837',4:'#ffffcc'}
legend = {0: 'Mass', 1:'Volume', 2:'Power', 3:'Cooling', 4:'Crew Time'}
#mass is orange, volume is black, power is red, cooling is blue, crewtime is yellow

axes[0] = stacked_bar(np.array(scenario_df.index)-.5, ESM_array, axes[0], colors=colors, labels=legend, hbar=False, log=True, align='edge')
# axes[0] = stacked_bar(np.array(scenario_df.index)-.5, ESM_array, axes[0], colors=colors, labels=legend, hbar=False, align='edge')
axes[0].legend(fontsize=13, loc="lower left", mode = "expand", ncol = 3)
axes[0].set_title('ESM Breakdown by Component \n for Different Mission Scenarios', fontsize=17)
axes[0].set_xlabel('Scenario', fontsize=15)
axes[0].set_ylabel('ESM [kg]',fontsize=15)
axes[0].spines['top'].set_visible(False)
axes[0].spines['right'].set_visible(False)
axes[0].set_xlim(.3,5.6)
axes[0].set_xticks([1,2,3,4,5], labels=['I','II','III','IV','V'])

ESM_array = np.array(scenario_df[['ESM_Air', 'ESM_Waste', 'ESM_Water', 'ESM_Food', 'ESM_Thermal']].transpose())
# colors = {0:'#FBE5C0', 1:'#F88379', 2:'#D0E6F0', 3:'#4C5D70', 4:'#B68D40'}
colors = {0:'#edf8fb', 1:'#b3cde3', 2:'#8c96c6', 3:'#8856a7', 4:'#810f7c'}
legend = {0: 'Air', 1:'Waste', 2:'Water', 3:'Food', 4:'Thermal'}

axes[1] = stacked_bar(np.array(scenario_df.index)-0.5, ESM_array, axes[1], colors=colors, labels=legend, hbar=False, log=True, align='edge')
# axes[1] = stacked_bar(np.array(scenario_df.index)-.5, ESM_array, axes[1], colors=colors, labels=legend, hbar=False, align='edge')
axes[1].legend(fontsize=13, loc="lower left", mode = "expand", ncol = 3)
axes[1].set_title('ESM Breakdown by System for \n Different Mission Scenarios', fontsize=17)
axes[1].set_xlabel('Scenario',fontsize=15)
axes[1].set_ylabel('ESM [kg]',fontsize=15)
axes[1].spines['top'].set_visible(False)
axes[1].spines['right'].set_visible(False)
axes[1].set_xlim(.3,5.6)
axes[1].set_xticks([1,2,3,4,5], labels=['I','II','III','IV','V'])


axes[0].tick_params(axis='both', which='major', labelsize=15)
axes[1].tick_params(axis='both', which='major', labelsize=15)

# axes[0].set_ylim(1e8,1e10)
# axes[1].set_ylim(1e8,1e10)

fig.savefig('test.png', dpi=300)

# %% [code]
np.shape(ESM_array)

# %% [markdown]
# Create Figure 2B

# %% [code]
fig, axes = plt.subplots(figsize=(2, 4), constrained_layout=True)

ESM_array = np.array(scenario_df[['ESM_Mass', 'ESM_Volume', 'ESM_Power', 'ESM_Cooling', 'ESM_CrewTime']].transpose())
# colors = {0:'#D773A2', 1:'#07BB9C', 2:'#FFD743', 3:'#A06AB4', 4:'#FBE5C0'}
colors = {0:'#c2e699',1:'#78c679',2:'#31a354',3:'#006837',4:'#ffffcc'}
legend = {0: 'Mass', 1:'Volume', 2:'Power', 3:'Cooling', 4:'Crew Time'}
#mass is orange, volume is black, power is red, cooling is blue, crewtime is yellow

axes = stacked_bar([1,2,3,4,5], ESM_array, axes, colors=colors, labels=legend, hbar=False, stack = True)
# axes.bar(ESM_array, 1, align='edge', stacked=True)
# axes[0] = stacked_bar(np.array(scenario_df.index)-.5, ESM_array, axes[0], colors=colors, labels=legend, hbar=False, align='edge')
# axes.legend(fontsize=13, loc="lower left", mode = "expand", ncol = 3)
# axes.set_title('ESM Breakdown by Component \n for Different Mission Scenarios', fontsize=17)
axes.set_xlabel('Scenario', fontsize=15)
axes.set_ylabel('ESM [kg]',fontsize=15)
axes.spines['top'].set_visible(False)
axes.spines['right'].set_visible(False)
axes.set_xlim(.3,5.6)
axes.set_xticks([1,2,3,4,5], labels=['I','II','III','IV','V'])
#
# ESM_array = np.array(scenario_df[['ESM_Air', 'ESM_Waste', 'ESM_Water', 'ESM_Food', 'ESM_Thermal']].transpose())
# # colors = {0:'#FBE5C0', 1:'#F88379', 2:'#D0E6F0', 3:'#4C5D70', 4:'#B68D40'}
# colors = {0:'#edf8fb', 1:'#b3cde3', 2:'#8c96c6', 3:'#8856a7', 4:'#810f7c'}
# legend = {0: 'Air', 1:'Waste', 2:'Water', 3:'Food', 4:'Thermal'}
#
# axes[1] = stacked_bar(np.array(scenario_df.index)-0.5, ESM_array, axes[1], colors=colors, labels=legend, hbar=False, log=True, align='edge')
# # axes[1] = stacked_bar(np.array(scenario_df.index)-.5, ESM_array, axes[1], colors=colors, labels=legend, hbar=False, align='edge')
# axes[1].legend(fontsize=13, loc="lower left", mode = "expand", ncol = 3)
# axes[1].set_title('ESM Breakdown by System for \n Different Mission Scenarios', fontsize=17)
# axes[1].set_xlabel('Scenario',fontsize=15)
# axes[1].spines['top'].set_visible(False)
# axes[1].spines['right'].set_visible(False)
# axes[1].set_xlim(.3,5.6)
# axes[1].set_xticks([1,2,3,4,5], labels=['A','B','C','D','E'])

# axes.set_ylim(1, 3e6)
axes.tick_params(axis='both', which='major', labelsize=15)
# axes[1].tick_params(axis='both', which='major', labelsize=15)

formatter = ticker.ScalarFormatter(useMathText=True)
formatter.set_scientific(True)
formatter.set_powerlimits((-1,1))
axes.yaxis.set_major_formatter(formatter)

fig.savefig('f2_b_left.png', dpi=300)

# %% [code]
fig, axes = plt.subplots(figsize=(2, 4), constrained_layout=True)

ESM_array = np.array(scenario_df[['ESM_Mass', 'ESM_Volume', 'ESM_Power', 'ESM_Cooling', 'ESM_CrewTime']].transpose())
# colors = {0:'#D773A2', 1:'#07BB9C', 2:'#FFD743', 3:'#A06AB4', 4:'#FBE5C0'}
colors = {0:'#c2e699',1:'#78c679',2:'#31a354',3:'#006837',4:'#ffffcc'}
legend = {0: 'Mass', 1:'Volume', 2:'Power', 3:'Cooling', 4:'Crew Time'}
#mass is orange, volume is black, power is red, cooling is blue, crewtime is yellow

axes = stacked_bar([1,2,3,4,5], ESM_array, axes, colors=colors, labels=legend, hbar=False, stack = True, percent = True)
# axes.bar(ESM_array, 1, align='edge', stacked=True)
# axes[0] = stacked_bar(np.array(scenario_df.index)-.5, ESM_array, axes[0], colors=colors, labels=legend, hbar=False, align='edge')
# axes.legend(fontsize=13, loc="lower left", mode = "expand", ncol = 3)
# axes.set_title('ESM Breakdown by Component \n for Different Mission Scenarios', fontsize=17)
axes.set_xlabel('Scenario', fontsize=15)
axes.set_ylabel('Fraction',fontsize=15)
axes.spines['top'].set_visible(False)
axes.spines['right'].set_visible(False)
axes.set_xlim(.3,5.6)
axes.set_xticks([1,2,3,4,5], labels=['I','II','III','IV','V'])
#
# ESM_array = np.array(scenario_df[['ESM_Air', 'ESM_Waste', 'ESM_Water', 'ESM_Food', 'ESM_Thermal']].transpose())
# # colors = {0:'#FBE5C0', 1:'#F88379', 2:'#D0E6F0', 3:'#4C5D70', 4:'#B68D40'}
# colors = {0:'#edf8fb', 1:'#b3cde3', 2:'#8c96c6', 3:'#8856a7', 4:'#810f7c'}
# legend = {0: 'Air', 1:'Waste', 2:'Water', 3:'Food', 4:'Thermal'}
#
# axes[1] = stacked_bar(np.array(scenario_df.index)-0.5, ESM_array, axes[1], colors=colors, labels=legend, hbar=False, log=True, align='edge')
# # axes[1] = stacked_bar(np.array(scenario_df.index)-.5, ESM_array, axes[1], colors=colors, labels=legend, hbar=False, align='edge')
# axes[1].legend(fontsize=13, loc="lower left", mode = "expand", ncol = 3)
# axes[1].set_title('ESM Breakdown by System for \n Different Mission Scenarios', fontsize=17)
# axes[1].set_xlabel('Scenario',fontsize=15)
# axes[1].spines['top'].set_visible(False)
# axes[1].spines['right'].set_visible(False)
# axes[1].set_xlim(.3,5.6)
# axes[1].set_xticks([1,2,3,4,5], labels=['A','B','C','D','E'])

# axes.set_ylim(1, 3e6)
axes.tick_params(axis='both', which='major', labelsize=15)
# axes[1].tick_params(axis='both', which='major', labelsize=15)

fig.savefig('f2_b_right', dpi=300)

# %% [markdown]
# Create Figure 2C

# %% [code]
fig, axes = plt.subplots(figsize=(2, 4), constrained_layout=True)


ESM_array = np.array(scenario_df[['ESM_Air', 'ESM_Waste', 'ESM_Water', 'ESM_Food', 'ESM_Thermal']].transpose())
# colors = {0:'#FBE5C0', 1:'#F88379', 2:'#D0E6F0', 3:'#4C5D70', 4:'#B68D40'}
colors = {0:'#edf8fb', 1:'#b3cde3', 2:'#8c96c6', 3:'#8856a7', 4:'#810f7c'}
legend = {0: 'Air', 1:'Waste', 2:'Water', 3:'Food', 4:'Thermal'}

axes = stacked_bar([1,2,3,4,5], ESM_array, axes, colors=colors, labels=legend, hbar=False, stack=True)
# axes[1] = stacked_bar(np.array(scenario_df.index)-.5, ESM_array, axes[1], colors=colors, labels=legend, hbar=False, align='edge')
# axes.legend(fontsize=13, loc="lower left", mode = "expand", ncol = 3)
axes.set_ylabel('ESM [kg]',fontsize=15)
axes.set_xlabel('Scenario',fontsize=15)
axes.spines['top'].set_visible(False)
axes.spines['right'].set_visible(False)
# axes.set_xlim(.3,5.6)
axes.set_xticks([1,2,3,4,5], labels=['I','II','III','IV','V'])

# axes.set_ylim(1, 1e6)
# axes.tick_params(axis='both', which='major', labelsize=15)
axes.tick_params(axis='both', which='major', labelsize=15)

formatter = ticker.ScalarFormatter(useMathText=True)
formatter.set_scientific(True)
formatter.set_powerlimits((-1,1))
axes.yaxis.set_major_formatter(formatter)

fig.savefig('f2_c_left', dpi=300)

# %% [code]
fig, axes = plt.subplots(figsize=(2, 4), constrained_layout=True)


ESM_array = np.array(scenario_df[['ESM_Air', 'ESM_Waste', 'ESM_Water', 'ESM_Food', 'ESM_Thermal']].transpose())
# colors = {0:'#FBE5C0', 1:'#F88379', 2:'#D0E6F0', 3:'#4C5D70', 4:'#B68D40'}
colors = {0:'#edf8fb', 1:'#b3cde3', 2:'#8c96c6', 3:'#8856a7', 4:'#810f7c'}
legend = {0: 'Air', 1:'Waste', 2:'Water', 3:'Food', 4:'Thermal'}

axes = stacked_bar([1,2,3,4,5], ESM_array, axes, colors=colors, labels=legend, hbar=False, stack=True, percent=True)
# axes[1] = stacked_bar(np.array(scenario_df.index)-.5, ESM_array, axes[1], colors=colors, labels=legend, hbar=False, align='edge')
# axes.legend(fontsize=13, loc="lower left", mode = "expand", ncol = 3)
axes.set_xlabel('Scenario',fontsize=15)
axes.set_ylabel('Fraction',fontsize=15)
axes.spines['top'].set_visible(False)
axes.spines['right'].set_visible(False)
# axes.set_xlim(.3,5.6)
axes.set_xticks([1,2,3,4,5], labels=['I','II','III','IV','V'])

# axes.set_ylim(1, 1e6)
# axes.tick_params(axis='both', which='major', labelsize=15)
axes.tick_params(axis='both', which='major', labelsize=15)


fig.savefig('f2_c_right', dpi=300)

# %% [markdown]
# Create SI Figure

# %% [code]
# fig, axes = plt.subplots(figsize=(10, 5), ncols=2, sharey=True, constrained_layout=True)
fig, axes = plt.subplots(figsize=(10, 5), ncols=2, constrained_layout=True)


Mass_array = np.array(scenario_df[['Mass_StructuralMetal', 'Mass_Plastic', 'Mass_Electronics', 'Mass_Fabric',\
                                  'Mass_Glass', 'Mass_Rubber', 'Mass_Ceramics', 'Mass_Gas', 'Mass_Biomass',\
                                  'Mass_Water', 'Mass_Other']].transpose())


#
# colors = {0:'black', 1:'dimgrey', 2:'darkgrey', 3:'brown', 4:'tomato', 4:'darkorange', 5:'gold', 6:'olive', 7:'lightgreen', 8:'turquoise', 9:'red', 10:'darkslategray', 11:'deepskyblue', 12:'blue', 13:'rebeccapurple', 14:'hotpink'}

# colors = {0:'black', 1:'dimgrey', 2:'firebrick', 3:'tomato', 4:'goldenrod', 4:'palegreen', 5:'rebeccapurple', 6:'gold', 7:'red', 8:'turquoise', 9:'deepskyblue', 10:'hotpink'}
colors = {0:'#a50026',1:'#d73027',2:'#f46d43',3:'#fdae61',4:'#fee090',5:'#e0f3f8',6:'#abd9e9',7:'#74add1',8:'#4575b4',9:'#313695',10:'#ffffbf'}
legend = {0: 'Metal', 1:'Plastic', 2:'Electronics', 3:'Fabric', 4:'Glass', 5:'Rubber', 6:'Ceramics',\
         7:'Gas', 8:'Biomass', 9:'Water', 10:'Other'}

axes[0] = stacked_bar(np.array(scenario_df.index)-.5, Mass_array, axes[0], colors=colors, labels=legend, hbar=False, log=True, align='edge')
# axes[0] = stacked_bar(np.array(scenario_df.index)-.5, Mass_array, axes[0], colors=colors, labels=legend, hbar=False, align='edge')
axes[0].set_title('Mass Breakdown by Element \n for Different Mission Scenarios', fontsize=17)
axes[0].set_xlabel('Scenario',fontsize=15)
axes[0].set_ylabel('Mass [kg]', fontsize=15)
axes[0].set_xlim(.3,5.6)
axes[0].spines['top'].set_visible(False)
axes[0].spines['right'].set_visible(False)
axes[0].set_xticks([1,2,3,4,5], labels=['I','II','III','IV','V'])

ESM_arrayComp = np.array(scenario_df[['ESM_StructuralMetal', 'ESM_Plastic', 'ESM_Electronics', 'ESM_Fabric',
                                   'ESM_Glass', 'ESM_Rubber', 'ESM_Ceramics', 'ESM_Gas', 'ESM_Biomass',
                                   'ESM_Water2', 'ESM_Other']].transpose())

# ESM_array = np.array(scenario_df[['ESM_Air', 'ESM_Waste', 'ESM_Water', 'ESM_Food', 'ESM_Thermal']].transpose())
# colors = {0:'darkorange', 1:'k', 2:'r', 3:'b', 4:'y'}
# legend = {0: 'Air', 1:'Waste', 2:'Water', 3:'Food', 4:'Thermal'}

# ESM_arrayComp_small = ESM_arrayComp

axes[1] = stacked_bar(np.array(scenario_df.index)-.5, ESM_arrayComp, axes[1], colors=colors, labels=legend, hbar=False, log=True, align='edge')
# axes[1] = stacked_bar(np.array(scenario_df.index)-.5, ESM_arrayComp, axes[1], colors=colors, labels=legend, hbar=False, align='center', stack=True)
# axes[1] = stacked_bar(np.array(scenario_df.index)-.5, ESM_arrayComp, axes[1], colors=colors, labels=legend, hbar=False, align='edge')
axes[1].set_title('ESM Breakdown by Element for \n Different Mission Scenarios', fontsize=17)
axes[1].set_xlabel('Scenario',fontsize=15)
# axes[0].legend(fontsize=10, loc="upper right", mode = "expand", ncol = 2)
axes[1].spines['top'].set_visible(False)
axes[1].spines['right'].set_visible(False)
axes[1].set_ylabel('ESM [kg]', fontsize=15)
axes[1].set_xticks([1,2,3,4,5], labels=['I','II','III','IV','V'])

# axes[1].set_ylim(1, 1e7)
axes[1].set_xlim(.3,5.6)

axes[0].tick_params(axis='both', which='major', labelsize=15)
axes[1].tick_params(axis='both', which='major', labelsize=15)

# axes[0].set_ylim(1e8,1e10)
# axes[1].set_ylim(1e8,1e10)

fig.savefig('fs1_c.png', dpi=300)

# %% [markdown]
# Create Figure 2D,E

# %% [code]
# fig, axes = plt.subplots(figsize=(10, 5), ncols=2, sharey=True, constrained_layout=True)
fig, axes = plt.subplots(figsize=(2, 4), constrained_layout=True)


# colors = {0:'black', 1:'dimgrey', 2:'firebrick', 3:'tomato', 4:'goldenrod', 4:'palegreen', 5:'rebeccapurple', 6:'gold', 7:'red', 8:'turquoise', 9:'deepskyblue', 10:'hotpink'}
colors = {0:'#a50026',1:'#d73027',2:'#f46d43',3:'#fdae61',4:'#fee090',5:'#e0f3f8',6:'#abd9e9',7:'#74add1',8:'#4575b4',9:'#313695',10:'#ffffbf'}
legend = {0: 'Metal', 1:'Plastic', 2:'Electronics', 3:'Fabric', 4:'Glass', 5:'Rubber', 6:'Ceramics',
          7:'Gas', 8:'Biomass', 9:'Water', 10:'Other'}

ESM_arrayComp = np.array(scenario_df[['ESM_StructuralMetal', 'ESM_Plastic', 'ESM_Electronics', 'ESM_Fabric',
                                      'ESM_Glass', 'ESM_Rubber', 'ESM_Ceramics', 'ESM_Gas', 'ESM_Biomass',
                                      'ESM_Water2', 'ESM_Other']].transpose())


axes = stacked_bar(np.array(scenario_df.index), ESM_arrayComp, axes, colors=colors, labels=legend, hbar=False, stack= True)
# axes[1] = stacked_bar(np.array(scenario_df.index)-.5, ESM_arrayComp, axes[1], colors=colors, labels=legend, hbar=False, align='center', stack=True)
# axes[1] = stacked_bar(np.array(scenario_df.index)-.5, ESM_arrayComp, axes[1], colors=colors, labels=legend, hbar=False, align='edge')
# axes.set_title('ESM Breakdown by Element for \n Different Mission Scenarios', fontsize=17)
axes.set_xlabel('Scenario',fontsize=15)
# axes.legend(fontsize=10, loc="upper right", mode = "expand", ncol = 4)
axes.spines['top'].set_visible(False)
axes.spines['right'].set_visible(False)
axes.set_ylabel('ESM [kg]', fontsize=15)

# axes[1].set_ylim(1, 1e7)
# axes[1].set_xlim(.3,5.6)

# axes.tick_params(axis='both', which='major', labelsize=15)
axes.tick_params(axis='both', which='major', labelsize=15)
axes.set_xticks([1,2,3,4,5], labels=['I','II','III','IV','V'])
formatter = ticker.ScalarFormatter(useMathText=True)
formatter.set_scientific(True)
formatter.set_powerlimits((-1,1))
axes.yaxis.set_major_formatter(formatter)

fig.savefig('f2_d_left.png', dpi=300)

# %% [code]
# fig, axes = plt.subplots(figsize=(10, 5), ncols=2, sharey=True, constrained_layout=True)
fig, axes = plt.subplots(figsize=(2, 4), constrained_layout=True)


# colors = {0:'black', 1:'dimgrey', 2:'firebrick', 3:'tomato', 4:'goldenrod', 4:'palegreen', 5:'rebeccapurple', 6:'gold', 7:'red', 8:'turquoise', 9:'deepskyblue', 10:'hotpink'}
colors = {0:'#a50026',1:'#d73027',2:'#f46d43',3:'#fdae61',4:'#fee090',5:'#e0f3f8',6:'#abd9e9',7:'#74add1',8:'#4575b4',9:'#313695',10:'#ffffbf'}
legend = {0: 'Metal', 1:'Plastic', 2:'Electronics', 3:'Fabric', 4:'Glass', 5:'Rubber', 6:'Ceramics',
          7:'Gas', 8:'Biomass', 9:'Water', 10:'Other'}

ESM_arrayComp = np.array(scenario_df[['ESM_StructuralMetal', 'ESM_Plastic', 'ESM_Electronics', 'ESM_Fabric',
                                      'ESM_Glass', 'ESM_Rubber', 'ESM_Ceramics', 'ESM_Gas', 'ESM_Biomass',
                                      'ESM_Water2', 'ESM_Other']].transpose())


axes = stacked_bar(np.array(scenario_df.index), ESM_arrayComp, axes, colors=colors, labels=legend, hbar=False, stack= True, percent=True)
# axes[1] = stacked_bar(np.array(scenario_df.index)-.5, ESM_arrayComp, axes[1], colors=colors, labels=legend, hbar=False, align='center', stack=True)
# axes[1] = stacked_bar(np.array(scenario_df.index)-.5, ESM_arrayComp, axes[1], colors=colors, labels=legend, hbar=False, align='edge')
# axes.set_title('ESM Breakdown by Element for \n Different Mission Scenarios', fontsize=17)
axes.set_xlabel('Scenario',fontsize=15)
axes.set_ylabel('Fraction',fontsize=15)
# axes.legend(fontsize=10, loc="upper right", mode = "expand", ncol = 4)
axes.spines['top'].set_visible(False)
axes.spines['right'].set_visible(False)
axes.set_ylabel('Fraction', fontsize=15)

# axes[1].set_ylim(1, 1e7)
# axes[1].set_xlim(.3,5.6)

# axes.tick_params(axis='both', which='major', labelsize=15)
axes.tick_params(axis='both', which='major', labelsize=15)
axes.set_xticks([1,2,3,4,5], labels=['I','II','III','IV','V'])

fig.savefig('f2_d_right.png', dpi=300)

# %% [code]
# fig, axes = plt.subplots(figsize=(10, 5), ncols=2, sharey=True, constrained_layout=True)
fig, axes = plt.subplots(figsize=(2, 8.5), constrained_layout=True)


# colors = {0:'black', 1:'dimgrey', 2:'firebrick', 3:'tomato', 4:'goldenrod', 4:'palegreen', 5:'rebeccapurple', 6:'gold', 7:'red', 8:'turquoise', 9:'deepskyblue', 10:'hotpink'}
colors = {0:'#a50026',1:'#d73027',2:'#f46d43',3:'#fdae61',4:'#fee090',5:'#e0f3f8',6:'#abd9e9',7:'#74add1',8:'#4575b4',9:'#313695',10:'#ffffbf'}
legend = {0: 'Metal', 1:'Plastic', 2:'Electronics', 3:'Fabric', 4:'Glass', 5:'Rubber', 6:'Ceramics',
          7:'Gas', 8:'Biomass', 9:'Water', 10:'Other'}

Mass_array = np.array(scenario_df[['Mass_StructuralMetal', 'Mass_Plastic', 'Mass_Electronics', 'Mass_Fabric',
                                   'Mass_Glass', 'Mass_Rubber', 'Mass_Ceramics', 'Mass_Gas', 'Mass_Biomass',
                                   'Mass_Water', 'Mass_Other']].transpose())

axes = stacked_bar(np.array(scenario_df.index), Mass_array, axes, colors=colors, labels=legend, hbar=False, stack= True)
# axes[1] = stacked_bar(np.array(scenario_df.index)-.5, ESM_arrayComp, axes[1], colors=colors, labels=legend, hbar=False, align='center', stack=True)
# axes[1] = stacked_bar(np.array(scenario_df.index)-.5, ESM_arrayComp, axes[1], colors=colors, labels=legend, hbar=False, align='edge')
# axes.set_title('ESM Breakdown by Element for \n Different Mission Scenarios', fontsize=17)
axes.set_xlabel('Scenario',fontsize=15)
# axes.legend(fontsize=10, loc="upper right", mode = "expand", ncol = 4)
axes.spines['top'].set_visible(False)
axes.spines['right'].set_visible(False)
axes.set_ylabel('Mass [kg]', fontsize=15)

# axes[1].set_ylim(1, 1e7)
# axes[1].set_xlim(.3,5.6)

# axes.tick_params(axis='both', which='major', labelsize=15)
axes.tick_params(axis='both', which='major', labelsize=15)
axes.set_xticks([1,2,3,4,5], labels=['I','II','III','IV','V'])
formatter = ticker.ScalarFormatter(useMathText=True)
formatter.set_scientific(True)
formatter.set_powerlimits((-1,1))
axes.yaxis.set_major_formatter(formatter)


fig.savefig('f2_e_left.png', dpi=300)

# %% [code]
# fig, axes = plt.subplots(figsize=(10, 5), ncols=2, sharey=True, constrained_layout=True)
fig, axes = plt.subplots(figsize=(2, 8.5), constrained_layout=True)


# colors = {0:'black', 1:'dimgrey', 2:'firebrick', 3:'tomato', 4:'goldenrod', 4:'palegreen', 5:'rebeccapurple', 6:'gold', 7:'red', 8:'turquoise', 9:'deepskyblue', 10:'hotpink'}
colors = {0:'#a50026',1:'#d73027',2:'#f46d43',3:'#fdae61',4:'#fee090',5:'#e0f3f8',6:'#abd9e9',7:'#74add1',8:'#4575b4',9:'#313695',10:'#ffffbf'}
legend = {0: 'Metal', 1:'Plastic', 2:'Electronics', 3:'Fabric', 4:'Glass', 5:'Rubber', 6:'Ceramics',
          7:'Gas', 8:'Biomass', 9:'Water', 10:'Other'}

Mass_array = np.array(scenario_df[['Mass_StructuralMetal', 'Mass_Plastic', 'Mass_Electronics', 'Mass_Fabric',
                                   'Mass_Glass', 'Mass_Rubber', 'Mass_Ceramics', 'Mass_Gas', 'Mass_Biomass',
                                   'Mass_Water', 'Mass_Other']].transpose())

axes = stacked_bar(np.array(scenario_df.index), Mass_array, axes, colors=colors, labels=legend, hbar=False, stack= True, percent=True)
# axes[1] = stacked_bar(np.array(scenario_df.index)-.5, ESM_arrayComp, axes[1], colors=colors, labels=legend, hbar=False, align='center', stack=True)
# axes[1] = stacked_bar(np.array(scenario_df.index)-.5, ESM_arrayComp, axes[1], colors=colors, labels=legend, hbar=False, align='edge')
# axes.set_title('ESM Breakdown by Element for \n Different Mission Scenarios', fontsize=17)
axes.set_xlabel('Scenario',fontsize=15)
# axes.legend(fontsize=10, loc="upper right", mode = "expand", ncol = 4)
axes.spines['top'].set_visible(False)
axes.spines['right'].set_visible(False)
axes.set_ylabel('Fraction', fontsize=15)

# axes[1].set_ylim(1, 1e7)
# axes[1].set_xlim(.3,5.6)

# axes.tick_params(axis='both', which='major', labelsize=15)
axes.tick_params(axis='both', which='major', labelsize=15)
axes.set_xticks([1,2,3,4,5], labels=['I','II','III','IV','V'])

fig.savefig('f2_e_right.png', dpi=300)

# %% [code]


# %% [code]
Mass_array[1]/np.sum(Mass_array,0)

# %% [markdown]
# Create SI Figure

# %% [code]
m,n = np.shape(ESM_arrayComp)
# colors = {0:'black', 1:'dimgrey', 2:'firebrick', 3:'tomato', 4:'goldenrod', 4:'palegreen', 5:'rebeccapurple', 6:'gold', 7:'red', 8:'turquoise', 9:'deepskyblue', 10:'hotpink'}
colors = {0:'#a50026',1:'#d73027',2:'#f46d43',3:'#fdae61',4:'#fee090',5:'#e0f3f8',6:'#abd9e9',7:'#74add1',8:'#4575b4',9:'#313695',10:'#ffffbf'}
shapes = {0:'o', 1:'X', 2:'^', 3:'s', 4:'p'}

fig, ax = plt.subplots(figsize=(5, 5), constrained_layout=True)
for i in range(0,n):
    for j in range(0,m):
        ax.loglog(Mass_array[j][i],ESM_arrayComp[j][i], color=colors[j], marker=shapes[i], markersize=12)
l = np.linspace(0,np.max(Mass_array))
ax.plot(l,l,'--', linewidth=5, color='k')
ax.set_xlabel('Mass [kg]',fontsize=15)
ax.set_ylabel('ESM [kg]',fontsize=15)
ax.set_title('ESM vs Mass',fontsize=17)
ax.spines['top'].set_visible(False)
ax.spines['right'].set_visible(False)

ax.tick_params(axis='both', which='major', labelsize=15)
fig.savefig('fs1_b.png', dpi=300)

# %% [markdown]
# Create Pie Charts

# %% [code]
ESM_array = np.array(scenario_df[['ESM_Mass', 'ESM_Volume', 'ESM_Power', 'ESM_Cooling', 'ESM_CrewTime']])
colors = {0:'#c2e699',1:'#78c679',2:'#31a354',3:'#006837',4:'#ffffcc'}
legend = {0: 'Mass', 1:'Volume', 2:'Power', 3:'Cooling', 4:'Crew Time'}
for i in range(0,len(ESM_array)):
    plt.figure()
    a = list(ESM_array[i]/np.sum(ESM_array[i])*100)
    # b = [str(x) for x in a]
    c = ["{y:.2f}".format(y=x) for x in a]
    for i in range(0,len(c)):
        if float(c[i]) < 5:
            c[i] = ''
    wedges, texts = plt.pie(ESM_array[i], colors=['#c2e699','#78c679','#31a354','#006837','#ffffcc'], labels =c)
    # autotexts2 = autotexts
    # for i in range(0,len(autotexts)):
    #     a = str(autotexts[i])
    #     if ('0.0%' in a) == True:
    #         autotexts2.remove(autotexts[i])
    plt.setp(texts,size = 15)
    name = 'f1_'+str(i) +'.png'
    plt.tight_layout()
    plt.savefig(name, dpi=300, bbox_inches='tight')

# %% [code]

ESM_array = np.array(scenario_df[['ESM_Air', 'ESM_Waste', 'ESM_Water', 'ESM_Food', 'ESM_Thermal']])
colors = {0:'#edf8fb', 1:'#b3cde3', 2:'#8c96c6', 3:'#8856a7', 4:'#810f7c'}
legend = {0: 'Air', 1:'Waste', 2:'Water', 3:'Food', 4:'Thermal'}
for i in range(0,len(ESM_array)):
    plt.figure()
    a = list(ESM_array[i]/np.sum(ESM_array[i])*100)
    c = ["{y:.2f}".format(y=x) for x in a]
    wedges, texts = plt.pie(ESM_array[i], colors=['#edf8fb','#b3cde3','#8c96c6','#8856a7','#810f7c'],labels=c)
    plt.setp(texts,size = 15)
    name = 'f2_'+str(i) +'.png'
    plt.tight_layout()
    plt.savefig(name, dpi=300, bbox_inches='tight')

# %% [code]
Mass_array = np.array(scenario_df[['Mass_StructuralMetal', 'Mass_Plastic', 'Mass_Electronics', 'Mass_Fabric',
                                   'Mass_Glass', 'Mass_Rubber', 'Mass_Ceramics', 'Mass_Gas', 'Mass_Biomass',
                                   'Mass_Water', 'Mass_Other']])

colors = {0:'#a50026',1:'#d73027',2:'#f46d43',3:'#fdae61',4:'#fee090',5:'#e0f3f8',6:'#abd9e9',7:'#74add1',8:'#4575b4',9:'#313695',10:'#ffffbf'}

colors = colors.values()

# %% [code]
for i in range(0,len(Mass_array)):
    plt.figure()
    a = list(Mass_array[i]/np.sum(Mass_array[i])*100)
    c = ["{y:.2f}".format(y=x) for x in a]
    wedges, texts = plt.pie(Mass_array[i], colors=colors, labels = c, explode=(0,0,0,0,0.3,0.3,0.3,0.3,0.3,0.3,0.3))
    plt.setp(texts,size = 15)
    name = 'f3_'+str(i) +'.png'
    plt.tight_layout()
    plt.savefig(name, dpi=300, bbox_inches='tight')

# %% [code]
ESM_arrayComp = np.array(scenario_df[['ESM_StructuralMetal', 'ESM_Plastic', 'ESM_Electronics', 'ESM_Fabric',
                                      'ESM_Glass', 'ESM_Rubber', 'ESM_Ceramics', 'ESM_Gas', 'ESM_Biomass',
                                      'ESM_Water', 'ESM_Other']])
colors = {0:'#a50026',1:'#d73027',2:'#f46d43',3:'#fdae61',4:'#fee090',5:'#e0f3f8',6:'#abd9e9',7:'#74add1',8:'#4575b4',9:'#313695',10:'#ffffbf'}

colors = colors.values()

# %% [code]
for i in range(0,len(ESM_array)):
    plt.figure()
    plt.pie(ESM_arrayComp[i], colors=colors)
    name = 'f3_'+str(i) +'.png'
    plt.tight_layout()
    plt.savefig(name, dpi=300, bbox_inches='tight')

# %% [markdown]
# Figure 1 (In situ Resources)

# %% [code]
from matplotlib.cm import get_cmap
import matplotlib

# %% [code]
pps = np.array([95.32, 2.7, 1.6, 0.13, 0.08])*.01*610
names = ['CO2', 'N2', 'Ar', 'O2', 'CO']
width = 0.35
inds = 0


name = "Paired"
cmap = get_cmap(name)  # type: matplotlib.colors.ListedColormap
colors = cmap.colors  # type: list

fig, ax = plt.subplots(figsize=(1,5))
ax.set_prop_cycle(color=colors)
for i in range(0,len(pps)):
    ax.bar(inds, pps[i], width=width,label=names[i])
ax.set_yscale('log')
ax.tick_params(axis='x',which='both',bottom=False,top=False,labelbottom=False)
plt.setp(ax.get_yticklabels(), fontsize=30)
# ax.tick_params(axis='y', labelsize=20)
ax.set_ylabel('Pressure [Pa]', fontsize=30)
# ax.legend()
# fig.tight_layout()
fig.savefig('Atmos.png',dpi=300,bbox_inches = "tight")

# %% [code]
# pps = [44, 7.5, 1.1, 16.5, 5.6, 7.0, 0.3, 2.1, 4.9, 0.5,0.7,0.2]
# names = ['SiO2', 'Al2O3', 'TiO2', 'FeO3', 'CaO', 'MgO', 'K2O', 'NaO', 'SO3', 'Cl', 'MnO']

mrego = pd.read_excel(path, sheet_name='mrego')
# pps = np.array([43,18.5,6.6,22,4])
pps = mrego['Percent']
# names = ['SiO2','Fe2O3','SO3','Mineral Oxides','Volatiles']
names = mrego['Element']
colors = mrego['Color']
# pps = pps*np.sum(pps)/100
width = 0.35
inds = 0

li = np.argsort(pps)[::-1]

# pps = pps[li]
# names = names[li]

ymin, ymax = ax.get_ylim()


fig, ax = plt.subplots(figsize=(1,5))
# ax.set_prop_cycle(color=colors)
# colors = ['#05668D', '#3B0D11', '#6A3937', '#706563', '#748386', '#9DC7C8']
ppsold =0
for i in li:
    p1 = ax.bar(inds, pps[i], width=width,label=names[i],color=colors[i],bottom=ppsold)
    ax.bar_label(p1, label_type='center')
    ppsold = pps[i] + ppsold
# ax.set_yscale('log')
ax.tick_params(axis='x',which='both',bottom=ppsold,top=False,labelbottom=False)
# ax.set_yticks([1,10,10])
plt.setp(ax.get_yticklabels(), fontsize=30)
# ax.tick_params(axis='y', labelsize=20)
ymin, ymax = ax.get_ylim()
# ax.set_yticks(np.round(np.linspace(ymin, ymax, 5), dtype=int))
# ax.locator_params(numticks=5)
# ax.set_yticks([5,10,20,40])
ax.set_ylim([0,100])
ax.get_yaxis().set_major_formatter(matplotlib.ticker.ScalarFormatter())
ax.set_ylabel('Wt%', fontsize=30)
# ax.legend()
# fig.tight_layout()
fig.savefig('mRego.png',dpi=300,bbox_inches = "tight")


# %% [code]
# pps = [44, 7.5, 1.1, 16.5, 5.6, 7.0, 0.3, 2.1, 4.9, 0.5,0.7,0.2]
# names = ['SiO2', 'Al2O3', 'TiO2', 'FeO3', 'CaO', 'MgO', 'K2O', 'NaO', 'SO3', 'Cl', 'MnO']

lrego = pd.read_excel(path, sheet_name='lrego')
# pps = np.array([43,18.5,6.6,22,4])
pps = lrego['Percent']
# names = ['SiO2','Fe2O3','SO3','Mineral Oxides','Volatiles']
names = lrego['Element']
colors = lrego['Color']
# pps = pps*np.sum(pps)/100
width = 0.35
inds = 0

li = np.argsort(pps)[::-1]

# pps = pps[li]
# names = names[li]

ymin, ymax = ax.get_ylim()


fig, ax = plt.subplots(figsize=(1,5))
# ax.set_prop_cycle(color=colors)
# colors = ['#05668D', '#3B0D11', '#6A3937', '#706563', '#748386', '#9DC7C8']
ppsold =0
for i in li:
    p1 = ax.bar(inds, pps[i], width=width,label=names[i],color=colors[i],bottom=ppsold)
    ax.bar_label(p1, label_type='center')
    ppsold = pps[i] + ppsold
# ax.set_yscale('log')
ax.tick_params(axis='x',which='both',bottom=ppsold,top=False,labelbottom=False)
# ax.set_yticks([1,10,10])
plt.setp(ax.get_yticklabels(), fontsize=30)
# ax.tick_params(axis='y', labelsize=20)
ymin, ymax = ax.get_ylim()
# ax.set_yticks(np.round(np.linspace(ymin, ymax, 5), dtype=int))
# ax.locator_params(numticks=5)
# ax.set_yticks([5,10,20,40])
ax.set_ylim([0,100])
ax.get_yaxis().set_major_formatter(matplotlib.ticker.ScalarFormatter())
ax.set_ylabel('Wt%', fontsize=30)
# ax.legend()
# fig.tight_layout()
fig.savefig('lRego.png',dpi=300,bbox_inches = "tight")


# %% [code]
names[2]

# %% [code]
li

# %% [code]
plt.bar(pps,1)

# %% [code]
pps

# %% [code]
sum(lrego['Percent'])

# %% [code]
rego = pd.read_excel(path, sheet_name='comprego')

# %% [code]
marscomp = rego['Mars']
lunacomp = rego['Luna']
el = rego['Element']
X = np.arange(len(el))
name = rego['Name']

marscomp = marscomp*np.sum(marscomp)/100
lunacomp = lunacomp*np.sum(lunacomp)/100


fig, ax = plt.subplots(figsize=(6,5))
ax.bar(X - 0.15, marscomp, 0.3, label = 'Mars',color='#D65729')
ax.bar(X + 0.15, lunacomp, 0.3, label = 'Luna',color='#29A8D6')

ax.set_yscale('log')
ax.set_xticks(X,name)
ax.set_ylabel('Percent',fontsize=15)
ax.set_xlabel('Composition',fontsize=15)
ax.spines['top'].set_visible(False)
ax.spines['right'].set_visible(False)
ax.tick_params(axis='both', which='major', labelsize=15)
ax.tick_params(axis='x', which='major', labelrotation=80)
fig.savefig('Rego.png',dpi=300,bbox_inches = "tight")

# %% [code]
marscomp = rego['Mars']
lunacomp = rego['Luna']
el = rego['Element']
X = np.arange(len(el))
name = rego['Name']

marscomp = marscomp*np.sum(marscomp)/100
lunacomp = lunacomp*np.sum(lunacomp)/100


fig, ax = plt.subplots(figsize=(6,4))
ax.bar(X - 0.1, marscomp, 0.2, label = 'Mars',color='#ff7600')
ax.bar(X + 0.1, lunacomp, 0.2, label = 'Luna',color='#6793c2')

ax.set_yscale('log')
ax.set_xticks(X,name)
ax.set_ylabel('Percent',fontsize=15)
ax.set_xlabel('Composition',fontsize=15)
ax.spines['top'].set_visible(False)
ax.spines['right'].set_visible(False)
ax.tick_params(axis='both', which='major', labelsize=15)
ax.tick_params(axis='x', which='major', labelrotation=80)
fig.savefig('Rego2.png',dpi=300,bbox_inches = "tight")

# %% [code]
